# Supplementary material for: SARS-CoV-2 Neutralizing Antibodies in Mexican Population: A Five Vaccine Comparison
Source: Diagnostics (Basel). 2023 Mar 22;13(6):1194. doi: 10.3390/diagnostics13061194 (PMC10046906; doi:10.3390/diagnostics13061194)
Supplement: Supplementary file 1 [file diagnostics-13-01194-s001.zip]

Archive with 1 entries (1 files):
- diagnostics-2158786-supplementary.pdf
